# Supplementary material for: Identification of candidate sex hormone-associated genes and immune infiltration characteristics in osteoarthritis based on bioinformatics analysis and machine learning
Source: PLoS One. 2026 Jun 12;21(6):e0351556. doi: 10.1371/journal.pone.0351556 (PMC13262821; doi:10.1371/journal.pone.0351556)
Supplement: S1 Table — (XLSX) [file pone.0351556.s004.xlsx]

## Sheet: Sheet1
Tag	logFC	AveExpr	t	P.Value	adj.P.Val	B
LOXL1	2.30289	7.69111	6.1862	2.81129e-07	0.00154179	6.62465
NPTX2	1.77138	5.95385	6.12218	3.45121e-07	0.00154179	6.43907
HLA-DRA	2.61024	8.58853	6.04171	4.46649e-07	0.00154179	6.20557
CYP3A5	-1.2953	5.88822	-5.94107	6.16656e-07	0.00154179	5.91334
ACADL	-1.31317	5.30638	-5.8958	7.12934e-07	0.00154179	5.78182
POSTN	3.14073	9.32893	5.88149	7.46389e-07	0.00154179	5.74025
TMEM158	1.46281	6.11305	5.73752	1.18382e-06	0.00192701	5.32183
C3AR1	1.91339	6.31239	5.70516	1.31306e-06	0.00192701	5.22779
COL1A2	1.74377	13.03	5.68529	1.39932e-06	0.00192701	5.17004
MXRA5	1.79044	10.3265	5.54161	2.21596e-06	0.00249678	4.75259
COL1A1	3.08677	10.3457	5.43778	3.08764e-06	0.00286876	4.4512
ANKZF1	-1.19706	6.43025	-5.42642	3.20172e-06	0.00286876	4.41823
TNFRSF12A	1.43033	7.98264	5.40976	3.37659e-06	0.00286876	4.36991
NID2	1.60424	7.62684	5.37522	3.7699e-06	0.00286876	4.26977
THY1	1.86272	8.19913	5.37447	3.77885e-06	0.00286876	4.26761
ZBTB16	-1.37856	8.2543	-5.36179	3.93489e-06	0.00286876	4.23083
FBN1	1.11672	8.22062	5.30049	4.78371e-06	0.00313131	4.05327
DCXR	-1.20325	8.14258	-5.28723	4.98997e-06	0.00313131	4.01489
TGFBI	2.4138	11.5214	5.28329	5.05294e-06	0.00313131	4.00349
THBS2	2.00977	9.42246	5.24413	5.72356e-06	0.00337799	3.89019
BCL6	-1.26777	10.0639	-5.22498	6.08307e-06	0.00342698	3.8348
HLA-DRB1	1.6115	9.0198	5.19905	6.60563e-06	0.00355957	3.75987
COL5A1	1.54914	10.9561	5.14524	7.83664e-06	0.00404697	3.60448
FAP	1.57838	10.0167	5.10424	8.92501e-06	0.0043271	3.48622
PPP1R14B	1.03603	8.23026	5.09891	9.07734e-06	0.0043271	3.47083
PRSS23	2.26534	8.89502	5.0793	9.6593e-06	0.00443397	3.41433
SERPINH1	1.65905	9.54909	5.05919	1.02945e-05	0.00455679	3.35641
EVI2A	1.10164	8.17943	5.02911	1.13227e-05	0.00465406	3.26984
CA12	1.58344	6.77496	5.02363	1.15206e-05	0.00465406	3.25408
COL6A3	1.46934	12.2902	5.02035	1.16408e-05	0.00465406	3.24464
GALNT1	1.15301	9.01699	5.00318	1.22903e-05	0.00476017	3.19527
BASP1	1.6976	8.55185	4.98981	1.28205e-05	0.00481508	3.15686
MMP2	1.69321	8.7591	4.97289	1.35243e-05	0.00493	3.10826
TNC	2.03365	11.1679	4.93036	1.54671e-05	0.00532499	2.9862
APOD	-2.00056	9.6017	-4.89827	1.71134e-05	0.00573251	2.89423
IL17RB	-1.31773	7.86599	-4.74737	2.74908e-05	0.00870067	2.46328
TWIST1	1.30843	8.29194	4.74059	2.80803e-05	0.00870067	2.444
ASS1	-1.01858	10.3418	-4.728	2.92094e-05	0.00882977	2.40817
MEX3D	1.32744	6.85244	4.7077	3.11236e-05	0.00918443	2.35047
C1QB	1.42375	7.20565	4.64988	3.72821e-05	0.0105017	2.18639
S100A4	1.1845	12.4251	4.64205	3.8203e-05	0.0105219	2.16421
ATP6V1A	1.11885	7.36195	4.62639	4.01136e-05	0.0107963	2.11987
SERPINE2	1.40508	10.5587	4.61983	4.09414e-05	0.0107963	2.10131
GCH1	-1.15057	8.0961	-4.58395	4.57777e-05	0.0113474	1.99987
PPIC	1.0539	9.91423	4.54658	5.14102e-05	0.0124937	1.89446
LGALS1	1.02073	11.982	4.53288	5.36423e-05	0.0127854	1.85586
TPST2	1.71739	6.63812	4.51214	5.72035e-05	0.0130156	1.79748
TMEM50A	1.23903	8.85613	4.50784	5.7969e-05	0.0130156	1.78541
CYBB	1.14151	5.70625	4.50505	5.84724e-05	0.0130156	1.77756
CFI	1.31337	6.80257	4.50055	5.92923e-05	0.0130156	1.76492
LAMB1	1.66873	6.07649	4.46656	6.5865e-05	0.0139207	1.66946
SULF1	1.39363	9.09409	4.46459	6.62675e-05	0.0139207	1.66393
PENK	2.02787	8.08265	4.44853	6.96365e-05	0.0141488	1.61891
ARPC1B	1.18172	8.67774	4.41468	7.72966e-05	0.0149776	1.52419
CACNA1A	1.15396	6.07249	4.4115	7.8059e-05	0.0149776	1.51528
FHL2	1.05366	6.88164	4.4045	7.97581e-05	0.0149776	1.49574
MYOC	-1.5762	6.68733	-4.37969	8.60847e-05	0.0156902	1.42647
KIF20A	1.21622	4.19695	4.35845	9.18895e-05	0.0164528	1.36727
CKS2	1.30079	6.47605	4.35051	9.41576e-05	0.0164528	1.34515
MSR1	1.16171	4.78947	4.34958	9.4426e-05	0.0164528	1.34257
C1GALT1	1.10003	5.4188	4.34563	9.55786e-05	0.0164528	1.33156
SPON2	1.16708	8.47244	4.33505	9.87285e-05	0.0167064	1.30215
TMSB4X	1.43868	11.0753	4.3317	9.97479e-05	0.0167064	1.29283
ANPEP	1.32067	7.34463	4.32531	0.000101723	0.01681	1.27505
CDA	-1.3536	6.34536	-4.31704	0.00010433	0.017014	1.2521
SOD3	-1.0037	10.8411	-4.29809	0.000110562	0.017568	1.19949
AIF1	1.18258	5.49663	4.28247	0.00011597	0.0179667	1.15619
COL3A1	1.06731	13.6249	4.26838	0.000121068	0.0182109	1.11719
TPM4	1.0733	7.59707	4.25393	0.000126527	0.0182109	1.07721
MYO1B	1.18017	8.03662	4.25351	0.000126688	0.0182109	1.07606
FCGR3A	1.69927	5.89612	4.24827	0.00012873	0.0182109	1.06157
CADM1	1.38557	7.32997	4.24719	0.000129154	0.0182109	1.05859
ARL4C	1.55345	7.13586	4.23857	0.000132592	0.0182109	1.03478
ZBTB48	-1.05051	6.51346	-4.23641	0.000133466	0.0182109	1.02882
PDGFC	1.01166	7.26709	4.21356	0.000143083	0.0192159	0.965778
PLXDC1	1.35953	7.06792	4.21103	0.000144189	0.0192159	0.958798
MARCKS	1.73889	7.17866	4.19945	0.000149353	0.0195082	0.926918
RAB31	1.27826	8.80945	4.19821	0.000149916	0.0195082	0.923508
TNNC1	-1.21754	4.21496	-4.1922	0.000152678	0.0195082	0.906974
RFTN1	1.18895	6.95445	4.18403	0.000156514	0.0195648	0.884498
COL5A2	1.25256	10.4548	4.18023	0.000158329	0.0195648	0.874054
CYP4B1	-1.17162	5.51792	-4.17947	0.000158694	0.0195648	0.871965
LYZ	1.60646	6.37777	4.17794	0.000159436	0.0195648	0.867746
CD163	1.58121	6.41145	4.15864	0.000169041	0.0198686	0.814767
GPNMB	1.72028	8.74184	4.14184	0.000177863	0.0204342	0.768701
NDC80	1.33172	4.70173	4.13732	0.000180316	0.0204342	0.756304
VSIG4	1.03596	6.42333	4.1369	0.000180542	0.0204342	0.755169
CALD1	1.1164	7.31072	4.13393	0.000182174	0.0204342	0.747022
EZR	1.18084	6.7213	4.12835	0.000185271	0.0204342	0.731762
COL11A1	1.05746	12.3077	4.12807	0.000185432	0.0204342	0.730976
CD74	1.34184	8.27677	4.11843	0.00019091	0.0204342	0.70462
LY96	1.02514	7.18509	4.11784	0.000191251	0.0204342	0.703005
MAFB	1.5651	9.94805	4.09842	0.000202799	0.0211712	0.649944
MMP13	2.01492	6.74626	4.09487	0.000204982	0.0211712	0.640256
HLA-DQA1	1.20285	5.28986	4.07983	0.000214488	0.0213957	0.599241
LOXL2	1.38143	5.81822	4.0713	0.000220067	0.0213957	0.576008
GPX7	1.08651	7.7262	4.06695	0.000222972	0.0213957	0.564148
TYMS	1.05966	6.72358	4.0648	0.000224419	0.0213957	0.558296
ITGB2	1.42781	6.26039	4.054	0.000231827	0.0216035	0.528921
BLMH	1.4099	6.70162	4.05069	0.000234143	0.0216565	0.519929
LRRC17	1.38756	7.93827	4.04126	0.000240872	0.0217583	0.494304
FOLR2	1.27568	6.59938	4.03934	0.000242266	0.0217583	0.489089
WFDC1	1.58801	7.27917	4.0268	0.000251556	0.0224301	0.455064
ITGAM	1.04717	5.49689	4.02187	0.000255306	0.0225201	0.441684
LRRC32	1.30531	6.34163	4.01309	0.000262111	0.0226061	0.417905
NREP	1.1141	7.88178	4.01241	0.000262649	0.0226061	0.416049
PAIP2B	-1.17134	5.91434	-4.00969	0.000264799	0.0226339	0.408681
TK1	1.10956	5.77986	4.00597	0.000267762	0.0227304	0.398623
SLC38A6	1.00173	7.40464	3.98534	0.000284815	0.0237033	0.342822
RRM2	1.10825	5.34985	3.98517	0.00028496	0.0237033	0.342363
TOP2A	1.0611	4.57396	3.9788	0.00029044	0.0239981	0.325151
NT5DC2	1.1442	6.89955	3.96924	0.000298853	0.0245297	0.299352
OSBPL3	1.25892	6.09111	3.95786	0.000309172	0.0248028	0.268686
RNASE1	1.71624	7.8318	3.95677	0.000310185	0.0248028	0.265731
COL6A1	1.14581	9.29783	3.9434	0.000322797	0.025162	0.229735
LRP12	1.12752	5.44351	3.89364	0.000374263	0.0276789	0.0961844
IGFBP3	1.27569	8.12279	3.89192	0.000376175	0.0276789	0.0915849
PMAIP1	1.19887	4.41562	3.8831	0.000386141	0.0276789	0.0679898
ASPM	1.04918	4.28295	3.87682	0.000393391	0.0276789	0.0512073
PDE6D	1.11414	6.23933	3.87579	0.000394596	0.0276789	0.0484477
C1QTNF3	1.45274	7.56153	3.86602	0.000406184	0.027968	0.0223381
THBS3	1.22574	9.21818	3.86414	0.000408445	0.0279684	0.017329
SAMSN1	1.28351	3.98185	3.84856	0.000427706	0.0289671	-0.0242278
ADCY7	1.181	6.15633	3.83205	0.000449068	0.0294484	-0.0681753
MMP14	1.0882	7.80047	3.82709	0.000455676	0.0297244	-0.0813435
AHR	1.73315	6.16504	3.81187	0.000476579	0.030447	-0.121771
MS4A6A	1.2398	6.32486	3.80581	0.000485161	0.030679	-0.137855
ANGPTL7	-1.50146	7.34171	-3.80148	0.000491387	0.0306891	-0.149346
MYOF	1.01353	8.76436	3.79931	0.000494535	0.0306891	-0.155099
TGFBR3	-1.00496	10.3844	-3.79513	0.000500648	0.0308629	-0.166168
CTSS	1.01124	6.72822	3.7916	0.000505862	0.030885	-0.175503
VGLL3	1.3166	4.49388	3.78067	0.000522375	0.0312075	-0.204441
LAMC3	-1.01057	6.44816	-3.77978	0.000523734	0.0312075	-0.206781
EXTL2	1.03032	7.2505	3.76279	0.000550513	0.0315787	-0.25169
HLA-DPA1	1.22376	8.26805	3.76251	0.000550953	0.0315787	-0.252411
ECT2	1.40362	4.45138	3.75056	0.000570588	0.0321449	-0.28394
FAM204A	1.02281	5.92804	3.74855	0.000573957	0.0321759	-0.28924
COL21A1	1.14427	6.79472	3.71777	0.000627965	0.0335515	-0.370175
EML1	1.04542	8.14531	3.70506	0.00065169	0.0343704	-0.403536
GAL3ST4	1.24126	6.3897	3.68632	0.000688238	0.0353943	-0.45261
COL14A1	1.05464	6.89742	3.65675	0.000749941	0.0373284	-0.52979
TPX2	1.01708	5.17869	3.6381	0.000791578	0.0380264	-0.578338
SYTL2	1.17797	6.7067	3.62967	0.00081112	0.0386655	-0.600243
TSPAN5	1.04802	6.02659	3.60724	0.0008654	0.0400215	-0.658407
ENTPD7	1.03558	5.16028	3.60442	0.000872467	0.0401983	-0.665707
MYO5A	1.08716	5.97923	3.57976	0.00093668	0.0417194	-0.72944
NETO2	1.24884	4.63634	3.5146	0.00112899	0.0457276	-0.896846
ZBTB33	1.11314	5.89946	3.45772	0.00132731	0.0492254	-1.04172
INHBB	1.15691	6.16551	3.45041	0.00135513	0.0499865	-1.06027
SERPINF1	2.05603	8.45789	3.43672	0.00140867	0.051654	-1.09492
OLFML2B	1.23406	8.38484	3.42702	0.00144785	0.0524854	-1.11945
GPC4	1.10281	6.07669	3.40347	0.00154732	0.0548319	-1.17882
TYROBP	1.03628	7.76799	3.39803	0.00157118	0.0550092	-1.19249
FKBP5	-1.00958	5.4354	-3.38393	0.00163478	0.0565962	-1.22792
TTK	1.17459	4.41464	3.37427	0.00167973	0.0573515	-1.25214
TNFAIP6	1.27149	9.2971	3.3342	0.00187916	0.0599606	-1.35222
B3GNT2	1.0007	6.13675	3.31475	0.00198394	0.0605487	-1.40058
TREM2	1.05123	4.99124	3.28551	0.00215196	0.0627562	-1.47299
COL7A1	1.00251	7.6234	3.283	0.002167	0.0627842	-1.47919
VEGFC	1.17553	6.86219	3.28169	0.00217491	0.0627842	-1.48243
RGS2	1.06839	9.73651	3.28153	0.00217588	0.0627842	-1.48283
SPDL1	1.07892	5.38773	3.25335	0.00235235	0.0650781	-1.55221
FRZB	-1.30793	11.4529	-3.24828	0.00238553	0.0655075	-1.56467
GPM6A	-1.04661	5.76908	-3.24723	0.00239245	0.0655075	-1.56725
FCGR2B	1.26669	5.33902	3.2367	0.00246301	0.0655075	-1.59309
KHDRBS3	1.05201	5.41291	3.23174	0.00249688	0.0657035	-1.60523
VCAN	1.0246	8.58309	3.22937	0.00251321	0.0657146	-1.61102
CCL4	1.02277	5.54693	3.21837	0.00259044	0.0667483	-1.63791
LAPTM5	1.25118	7.64218	3.21358	0.00262478	0.0672604	-1.64961
CYTL1	-1.04175	13.109	-3.1871	0.0028225	0.0687803	-1.71409
DPT	1.11878	9.53123	3.16232	0.00302024	0.0711652	-1.77416
CCL2	1.40878	6.67736	3.15047	0.00311937	0.0725356	-1.80279
IFIT1	1.05538	7.23708	3.14951	0.00312758	0.0725902	-1.80511
MARCO	1.16181	5.41183	3.13742	0.00323219	0.0727163	-1.83427
SLC27A2	1.01394	4.65042	3.13491	0.00325424	0.072935	-1.84029
BUB1B	1.04626	4.45248	3.1166	0.00342001	0.0746472	-1.88429
TNFSF11	1.08489	6.82975	3.11257	0.00345759	0.0749185	-1.89396
PTN	1.18856	7.79352	3.08939	0.00368115	0.0770678	-1.94939
SERPINA6	-1.12602	6.96149	-3.05865	0.00399876	0.0800439	-2.02254
ADGRA2	1.10947	7.23173	3.01025	0.00455171	0.0853463	-2.13683
COL4A1	1.48127	7.31886	3.00778	0.00458176	0.0855091	-2.14263
SEMA3E	-1.0519	7.91619	-2.9759	0.00498688	0.0891902	-2.21727
GASK1B	1.1536	6.38848	2.9684	0.00508693	0.0899778	-2.23476
SFRP4	1.12826	6.42774	2.9668	0.00510849	0.090149	-2.23848
ADAMTSL2	-1.25577	7.59154	-2.94964	0.00534566	0.0920236	-2.2784
HLA-DRB5	1.2235	7.49805	2.92084	0.0057668	0.0948373	-2.34504
CDO1	-1.00404	12.1347	-2.92043	0.00577302	0.0948373	-2.34599
IFI30	1.09268	8.49799	2.91933	0.00578976	0.0948392	-2.34853
PDK4	-1.07018	6.56231	-2.91898	0.00579505	0.0948392	-2.34933
COL4A2	1.22606	8.0171	2.91828	0.00580572	0.0948392	-2.35095
CCN3	1.02147	7.23362	2.88895	0.00626929	0.0982413	-2.41836
PLA2G2A	-1.06569	11.852	-2.76909	0.00854711	0.116282	-2.68938
TPPP3	1.09387	7.41247	2.60523	0.0129143	0.140403	-3.04759
QPCT	1.07294	4.68563	2.56784	0.0141635	0.14633	-3.12724
MMP3	-1.03473	11.416	-2.56711	0.0141889	0.146414	-3.12879
COL9A1	1.11062	7.16124	2.50381	0.0165622	0.158641	-3.26177
GPR88	-1.02835	7.79643	-2.50285	0.0166006	0.158641	-3.26376
SPP1	1.06465	11.4391	2.45212	0.0187629	0.169003	-3.36862
GDF10	-1.11726	10.205	-2.33706	0.0246423	0.192086	-3.60063
MNDA	1.04138	4.4946	2.28137	0.0280455	0.202571	-3.70998
PTX3	1.12272	6.6164	2.15449	0.0374129	0.232467	-3.95161
