# Supplementary material for: Identification of candidate sex hormone-associated genes and immune infiltration characteristics in osteoarthritis based on bioinformatics analysis and machine learning
Source: PLoS One. 2026 Jun 12;21(6):e0351556. doi: 10.1371/journal.pone.0351556 (PMC13262821; doi:10.1371/journal.pone.0351556)
Supplement: S2 Table — (XLSX) [file pone.0351556.s005.xlsx]

## Sheet: Sheet1
ID	Description	GeneRatio	BgRatio	pvalue	p.adjust	Count
GO:0030198	extracellular matrix organization	38/194	395/18866	4.75207e-26	8.29442e-23	38
GO:0043062	extracellular structure organization	38/194	396/18866	5.21334e-26	8.29442e-23	38
GO:0001503	ossification	24/194	412/18866	6.9976e-12	6.56221e-09	24
GO:0030199	collagen fibril organization	11/194	55/18866	8.24917e-12	6.56221e-09	11
GO:0035987	endodermal cell differentiation	10/194	46/18866	3.09638e-11	1.97054e-08	10
GO:0001706	endoderm formation	10/194	55/18866	2.05069e-10	1.08755e-07	10
GO:0071230	cellular response to amino acid stimulus	10/194	69/18866	2.10483e-09	8.0142e-07	10
GO:0043200	response to amino acid	12/194	114/18866	2.1981e-09	8.0142e-07	12
GO:0007162	negative regulation of cell adhesion	18/194	301/18866	2.26675e-09	8.0142e-07	18
GO:0071229	cellular response to acid chemical	10/194	76/18866	5.55196e-09	1.76663e-06	10
GO:0007492	endoderm development	10/194	79/18866	8.15904e-09	2.36019e-06	10
GO:0001101	response to acid chemical	12/194	132/18866	1.18242e-08	3.13538e-06	12
GO:0060348	bone development	14/194	204/18866	2.63246e-08	6.44346e-06	14
GO:0002683	negative regulation of immune system process	20/194	463/18866	6.94242e-08	1.57791e-05	20
GO:0002495	antigen processing and presentation of peptide antigen via MHC class II	10/194	103/18866	1.07938e-07	2.28973e-05	10
GO:0002504	antigen processing and presentation of peptide or polysaccharide antigen via MHC class II	10/194	104/18866	1.18365e-07	2.32772e-05	10
GO:0001649	osteoblast differentiation	14/194	231/18866	1.2436e-07	2.32772e-05	14
GO:0051216	cartilage development	13/194	197/18866	1.32862e-07	2.34871e-05	13
GO:0031589	cell-substrate adhesion	17/194	359/18866	1.93506e-07	3.24071e-05	17
GO:0007159	leukocyte cell-cell adhesion	17/194	364/18866	2.35334e-07	3.74416e-05	17
GO:0032963	collagen metabolic process	10/194	113/18866	2.59931e-07	3.93857e-05	10
GO:1903037	regulation of leukocyte cell-cell adhesion	16/194	329/18866	3.14608e-07	4.55037e-05	16
GO:0010812	negative regulation of cell-substrate adhesion	8/194	68/18866	4.71918e-07	6.52888e-05	8
GO:0061448	connective tissue development	14/194	262/18866	5.76412e-07	7.64226e-05	14
GO:0001704	formation of primary germ layer	10/194	127/18866	7.7315e-07	9.71394e-05	10
GO:0071295	cellular response to vitamin	6/194	32/18866	7.93722e-07	9.71394e-05	6
GO:0019886	antigen processing and presentation of exogenous peptide antigen via MHC class II	9/194	99/18866	8.32719e-07	9.81375e-05	9
GO:0048678	response to axon injury	8/194	80/18866	1.66583e-06	0.00018931	8
GO:0002685	regulation of leukocyte migration	12/194	212/18866	2.07723e-06	0.000227922	12
GO:0071559	response to transforming growth factor beta	13/194	258/18866	2.82865e-06	0.000298856	13
GO:0050670	regulation of lymphocyte proliferation	12/194	219/18866	2.91154e-06	0.000298856	12
GO:0022407	regulation of cell-cell adhesion	17/194	439/18866	3.10014e-06	0.00030827	17
GO:0032944	regulation of mononuclear cell proliferation	12/194	221/18866	3.1987e-06	0.000308432	12
GO:0033273	response to vitamin	8/194	91/18866	4.43539e-06	0.000401444	8
GO:0051250	negative regulation of lymphocyte activation	10/194	154/18866	4.46354e-06	0.000401444	10
GO:0050920	regulation of chemotaxis	12/194	229/18866	4.61285e-06	0.000401444	12
GO:0070661	leukocyte proliferation	14/194	313/18866	4.66796e-06	0.000401444	14
GO:0001953	negative regulation of cell-matrix adhesion	6/194	43/18866	4.86082e-06	0.000407029	6
GO:0001818	negative regulation of cytokine production	15/194	360/18866	5.0201e-06	0.000409588	15
GO:0019882	antigen processing and presentation	12/194	232/18866	5.27042e-06	0.000419262	12
GO:0048002	antigen processing and presentation of peptide antigen	11/194	194/18866	5.48867e-06	0.000422787	11
GO:0031670	cellular response to nutrient	6/194	44/18866	5.58047e-06	0.000422787	6
GO:0060343	trabecula formation	5/194	26/18866	6.02623e-06	0.000445941	5
GO:1902563	regulation of neutrophil activation	4/194	13/18866	7.20826e-06	0.000521288	4
GO:0070663	regulation of leukocyte proliferation	12/194	240/18866	7.44346e-06	0.000526335	12
GO:0034341	response to interferon-gamma	11/194	202/18866	8.06589e-06	0.000557949	11
GO:0030574	collagen catabolic process	6/194	47/18866	8.27393e-06	0.000560163	6
GO:0050727	regulation of inflammatory response	16/194	425/18866	8.70666e-06	0.000577179	16
GO:0050863	regulation of T cell activation	14/194	332/18866	9.14075e-06	0.000593589	14
GO:0042116	macrophage activation	8/194	101/18866	9.66343e-06	0.000614981	8
GO:0050866	negative regulation of cell activation	11/194	207/18866	1.01648e-05	0.000634205	11
GO:0032102	negative regulation of response to external stimulus	16/194	433/18866	1.098e-05	0.00067189	16
GO:0007584	response to nutrient	10/194	171/18866	1.12753e-05	0.000676944	10
GO:0071560	cellular response to transforming growth factor beta stimulus	12/194	252/18866	1.21736e-05	0.00071734	12
GO:0002478	antigen processing and presentation of exogenous peptide antigen	10/194	177/18866	1.52348e-05	0.000881405	10
GO:0002062	chondrocyte differentiation	8/194	108/18866	1.5833e-05	0.000899656	8
GO:0002687	positive regulation of leukocyte migration	9/194	142/18866	1.64422e-05	0.000917878	9
GO:0050672	negative regulation of lymphocyte proliferation	7/194	79/18866	1.69227e-05	0.000928412	7
GO:0050869	negative regulation of B cell activation	5/194	32/18866	1.75474e-05	0.000946369	5
GO:0032945	negative regulation of mononuclear cell proliferation	7/194	80/18866	1.83856e-05	0.000975052	7
GO:0071346	cellular response to interferon-gamma	10/194	182/18866	1.93969e-05	0.00100402	10
GO:0097529	myeloid leukocyte migration	11/194	222/18866	1.95629e-05	0.00100402	11
GO:0002695	negative regulation of leukocyte activation	10/194	184/18866	2.13165e-05	0.00107665	10
GO:0019884	antigen processing and presentation of exogenous antigen	10/194	185/18866	2.23359e-05	0.00111051	10
GO:1904645	response to amyloid-beta	6/194	56/18866	2.31708e-05	0.0011343	6
GO:0007369	gastrulation	10/194	189/18866	2.68436e-05	0.00128872	10
GO:0007160	cell-matrix adhesion	11/194	230/18866	2.71351e-05	0.00128872	11
GO:0070664	negative regulation of leukocyte proliferation	7/194	86/18866	2.95257e-05	0.00138163	7
GO:0031102	neuron projection regeneration	6/194	59/18866	3.13435e-05	0.00144543	6
GO:0097242	amyloid-beta clearance	5/194	37/18866	3.64323e-05	0.00165611	5
GO:0046651	lymphocyte proliferation	12/194	283/18866	3.82668e-05	0.001715	12
GO:0002761	regulation of myeloid leukocyte differentiation	8/194	123/18866	4.06311e-05	0.00179567	8
GO:0030888	regulation of B cell proliferation	6/194	62/18866	4.16852e-05	0.00180895	6
GO:0032943	mononuclear cell proliferation	12/194	286/18866	4.23893e-05	0.00180895	12
GO:0002688	regulation of leukocyte chemotaxis	8/194	124/18866	4.30557e-05	0.00180895	8
GO:0006909	phagocytosis	14/194	382/18866	4.32055e-05	0.00180895	14
GO:0031099	regeneration	10/194	201/18866	4.53362e-05	0.00184992	10
GO:0072593	reactive oxygen species metabolic process	12/194	288/18866	4.53469e-05	0.00184992	12
GO:0006911	phagocytosis, engulfment	8/194	126/18866	4.82682e-05	0.00192836	8
GO:1902105	regulation of leukocyte differentiation	12/194	290/18866	4.84816e-05	0.00192836	12
GO:0060349	bone morphogenesis	7/194	94/18866	5.24895e-05	0.002062	7
GO:1901342	regulation of vasculature development	15/194	444/18866	5.81521e-05	0.00225659	15
GO:0070482	response to oxygen levels	14/194	396/18866	6.3639e-05	0.00243975	14
GO:0045670	regulation of osteoclast differentiation	6/194	67/18866	6.48516e-05	0.00245664	6
GO:0050673	epithelial cell proliferation	15/194	453/18866	7.28389e-05	0.00272675	15
GO:0045765	regulation of angiogenesis	14/194	403/18866	7.67072e-05	0.00283817	14
GO:0099024	plasma membrane invagination	8/194	135/18866	7.86962e-05	0.00287829	8
GO:0070374	positive regulation of ERK1 and ERK2 cascade	10/194	215/18866	7.97315e-05	0.00288302	10
GO:0002696	positive regulation of leukocyte activation	14/194	406/18866	8.29881e-05	0.00296706	14
GO:0010810	regulation of cell-substrate adhesion	10/194	217/18866	8.61048e-05	0.00304428	10
GO:1903038	negative regulation of leukocyte cell-cell adhesion	8/194	137/18866	8.72647e-05	0.00305139	8
GO:0007178	transmembrane receptor protein serine/threonine kinase signaling pathway	13/194	359/18866	9.17721e-05	0.00317412	13
GO:0007292	female gamete generation	8/194	142/18866	0.000112122	0.00383626	8
GO:0006801	superoxide metabolic process	6/194	74/18866	0.000113429	0.00383969	6
GO:0010324	membrane invagination	8/194	143/18866	0.000117736	0.00391556	8
GO:0050867	positive regulation of cell activation	14/194	421/18866	0.000121584	0.00391556	14
GO:0046598	positive regulation of viral entry into host cell	3/194	10/18866	0.000121823	0.00391556	3
GO:0060346	bone trabecula formation	3/194	10/18866	0.000121823	0.00391556	3
GO:0075294	positive regulation by symbiont of entry into host	3/194	10/18866	0.000121823	0.00391556	3
GO:0050921	positive regulation of chemotaxis	8/194	144/18866	0.000123579	0.0039323	8
GO:0150076	neuroinflammatory response	6/194	77/18866	0.000141519	0.00445856	6
GO:0061383	trabecula morphogenesis	5/194	49/18866	0.000144231	0.00449946	5
GO:0042110	T cell activation	15/194	483/18866	0.000147837	0.00456467	15
GO:0030595	leukocyte chemotaxis	10/194	232/18866	0.000149191	0.00456467	10
GO:0030308	negative regulation of cell growth	9/194	190/18866	0.000158362	0.00472296	9
GO:0001774	microglial cell activation	5/194	50/18866	0.000158931	0.00472296	5
GO:0002269	leukocyte activation involved in inflammatory response	5/194	50/18866	0.000158931	0.00472296	5
GO:0043312	neutrophil degranulation	15/194	487/18866	0.000161713	0.00472296	15
GO:0022408	negative regulation of cell-cell adhesion	9/194	191/18866	0.000164741	0.00472296	9
GO:0002791	regulation of peptide secretion	13/194	381/18866	0.000165498	0.00472296	13
GO:1903039	positive regulation of leukocyte cell-cell adhesion	10/194	235/18866	0.00016563	0.00472296	10
GO:0098883	synapse pruning	3/194	11/18866	0.000166239	0.00472296	3
GO:0002283	neutrophil activation involved in immune response	15/194	490/18866	0.00017285	0.00486735	15
GO:0031103	axon regeneration	5/194	52/18866	0.000191739	0.00535188	5
GO:0050728	negative regulation of inflammatory response	9/194	196/18866	0.000199939	0.00549506	9
GO:0022617	extracellular matrix disassembly	6/194	82/18866	0.000200323	0.00549506	6
GO:0060351	cartilage development involved in endochondral bone morphogenesis	4/194	29/18866	0.000210505	0.00572502	4
GO:0051047	positive regulation of secretion	12/194	340/18866	0.000216809	0.00578478	12
GO:0050868	negative regulation of T cell activation	7/194	118/18866	0.000219812	0.00578478	7
GO:0038063	collagen-activated tyrosine kinase receptor signaling pathway	3/194	12/18866	0.000219974	0.00578478	3
GO:2001204	regulation of osteoclast development	3/194	12/18866	0.000219974	0.00578478	3
GO:1901654	response to ketone	9/194	200/18866	0.000232414	0.00606182	9
GO:0071711	basement membrane organization	4/194	30/18866	0.000240948	0.0062333	4
GO:1902107	positive regulation of leukocyte differentiation	8/194	159/18866	0.000244192	0.00626628	8
GO:0060350	endochondral bone morphogenesis	5/194	55/18866	0.000250334	0.0063725	5
GO:0051271	negative regulation of cellular component movement	13/194	400/18866	0.00026561	0.0067077	13
GO:0045471	response to ethanol	7/194	122/18866	0.000269817	0.0067603	7
GO:0061430	bone trabecula morphogenesis	3/194	13/18866	0.000283804	0.0070552	3
GO:0006979	response to oxidative stress	14/194	458/18866	0.000289146	0.00713226	14
GO:0031668	cellular response to extracellular stimulus	10/194	253/18866	0.00029974	0.00733672	10
GO:0090092	regulation of transmembrane receptor protein serine/threonine kinase signaling pathway	10/194	254/18866	0.000309284	0.00751254	10
GO:0001952	regulation of cell-matrix adhesion	7/194	125/18866	0.000313017	0.00754561	7
GO:0002763	positive regulation of myeloid leukocyte differentiation	5/194	58/18866	0.000321626	0.00769484	5
GO:0006029	proteoglycan metabolic process	6/194	90/18866	0.000332826	0.00790337	6
GO:0070372	regulation of ERK1 and ERK2 cascade	11/194	306/18866	0.000339644	0.00800553	11
GO:0060333	interferon-gamma-mediated signaling pathway	6/194	91/18866	0.000353312	0.00825291	6
GO:0001666	response to hypoxia	12/194	359/18866	0.000355326	0.00825291	12
GO:0061900	glial cell activation	5/194	60/18866	0.000377047	0.00869394	5
GO:0050870	positive regulation of T cell activation	9/194	214/18866	0.000382528	0.00872542	9
GO:0060326	cell chemotaxis	11/194	311/18866	0.000389492	0.00872542	11
GO:0007094	mitotic spindle assembly checkpoint	4/194	34/18866	0.000394865	0.00872542	4
GO:0031577	spindle checkpoint	4/194	34/18866	0.000394865	0.00872542	4
GO:0071173	spindle assembly checkpoint	4/194	34/18866	0.000394865	0.00872542	4
GO:0071174	mitotic spindle checkpoint	4/194	34/18866	0.000394865	0.00872542	4
GO:0051346	negative regulation of hydrolase activity	14/194	473/18866	0.000399606	0.00876928	14
GO:1903902	positive regulation of viral life cycle	5/194	61/18866	0.000407322	0.00887738	5
GO:1903532	positive regulation of secretion by cell	11/194	313/18866	0.000411083	0.00889841	11
GO:0051591	response to cAMP	6/194	94/18866	0.000420746	0.00903401	6
GO:0001558	regulation of cell growth	13/194	420/18866	0.000423026	0.00903401	13
GO:0042476	odontogenesis	7/194	132/18866	0.000435587	0.00924024	7
GO:0038065	collagen-activated signaling pathway	3/194	15/18866	0.000444709	0.00937129	3
GO:0002690	positive regulation of leukocyte chemotaxis	6/194	96/18866	0.000471007	0.00977836	6
GO:0036293	response to decreased oxygen levels	12/194	371/18866	0.000476748	0.00977836	12
GO:0046683	response to organophosphorus	7/194	134/18866	0.00047686	0.00977836	7
GO:0031669	cellular response to nutrient levels	9/194	221/18866	0.000483293	0.00977836	9
GO:0031348	negative regulation of defense response	10/194	269/18866	0.000485851	0.00977836	10
GO:0009595	detection of biotic stimulus	4/194	36/18866	0.000493566	0.00977836	4
GO:0033280	response to vitamin D	4/194	36/18866	0.000493566	0.00977836	4
GO:0042554	superoxide anion generation	4/194	36/18866	0.000493566	0.00977836	4
GO:0045841	negative regulation of mitotic metaphase/anaphase transition	4/194	36/18866	0.000493566	0.00977836	4
GO:0042100	B cell proliferation	6/194	97/18866	0.00049783	0.00977836	6
GO:0071674	mononuclear cell migration	6/194	97/18866	0.00049783	0.00977836	6
GO:0030316	osteoclast differentiation	6/194	98/18866	0.000525827	0.0102649	6
GO:0090322	regulation of superoxide metabolic process	4/194	37/18866	0.000548976	0.0105869	4
GO:1902100	negative regulation of metaphase/anaphase transition of cell cycle	4/194	37/18866	0.000548976	0.0105869	4
GO:0070371	ERK1 and ERK2 cascade	11/194	325/18866	0.000562849	0.0107891	11
GO:0016049	cell growth	14/194	490/18866	0.000566658	0.010797	14
GO:0048705	skeletal system morphogenesis	9/194	228/18866	0.000604925	0.0114576	9
GO:0046596	regulation of viral entry into host cell	4/194	38/18866	0.000608667	0.0114602	4
GO:0002548	monocyte chemotaxis	5/194	67/18866	0.000629174	0.0117767	5
GO:0022409	positive regulation of cell-cell adhesion	10/194	279/18866	0.000644801	0.0119601	10
GO:0032355	response to estradiol	7/194	141/18866	0.000646493	0.0119601	7
GO:0030889	negative regulation of B cell proliferation	3/194	17/18866	0.000654623	0.0120405	3
GO:2000816	negative regulation of mitotic sister chromatid separation	4/194	39/18866	0.00067282	0.0121768	4
GO:0032642	regulation of chemokine production	5/194	68/18866	0.000673512	0.0121768	5
GO:0050766	positive regulation of phagocytosis	5/194	68/18866	0.000673512	0.0121768	5
GO:0150063	visual system development	12/194	388/18866	0.00070736	0.0127165	12
GO:0097305	response to alcohol	9/194	234/18866	0.000728161	0.0130169	9
GO:1905819	negative regulation of chromosome separation	4/194	40/18866	0.000741618	0.0131834	4
GO:0001819	positive regulation of cytokine production	13/194	447/18866	0.000756135	0.0133207	13
GO:1902106	negative regulation of leukocyte differentiation	6/194	105/18866	0.000757716	0.0133207	6
GO:0034501	protein localization to kinetochore	3/194	18/18866	0.000779622	0.0134095	3
GO:0036035	osteoclast development	3/194	18/18866	0.000779622	0.0134095	3
GO:0071605	monocyte chemotactic protein-1 production	3/194	18/18866	0.000779622	0.0134095	3
GO:0071637	regulation of monocyte chemotactic protein-1 production	3/194	18/18866	0.000779622	0.0134095	3
GO:2000379	positive regulation of reactive oxygen species metabolic process	6/194	106/18866	0.000796419	0.0136248	6
GO:0048880	sensory system development	12/194	394/18866	0.000808389	0.0137556	12
GO:0040013	negative regulation of locomotion	12/194	397/18866	0.000863265	0.0146112	12
GO:0010721	negative regulation of cell development	11/194	343/18866	0.000876353	0.0147107	11
GO:0007229	integrin-mediated signaling pathway	6/194	108/18866	0.00087839	0.0147107	6
GO:0033048	negative regulation of mitotic sister chromatid segregation	4/194	42/18866	0.000893879	0.0148917	4
GO:0032930	positive regulation of superoxide anion generation	3/194	19/18866	0.00091882	0.0151486	3
GO:0150146	cell junction disassembly	3/194	19/18866	0.00091882	0.0151486	3
GO:0050864	regulation of B cell activation	8/194	195/18866	0.000945245	0.0154245	8
GO:1905475	regulation of protein localization to membrane	8/194	195/18866	0.000945245	0.0154245	8
