# Supplementary material for: Identification of candidate sex hormone-associated genes and immune infiltration characteristics in osteoarthritis based on bioinformatics analysis and machine learning
Source: PLoS One. 2026 Jun 12;21(6):e0351556. doi: 10.1371/journal.pone.0351556 (PMC13262821; doi:10.1371/journal.pone.0351556)
Supplement: S3 Table — (XLSX) [file pone.0351556.s006.xlsx]

## Sheet: Sheet1
ID	Description	GeneRatio	BgRatio	pvalue	p.adjust	Count
GO:0062023	collagen-containing extracellular matrix	44/199	427/19559	1.33842e-31	3.96172e-29	44
GO:0005581	collagen trimer	18/199	87/19559	6.51945e-19	9.0085e-17	18
GO:0005788	endoplasmic reticulum lumen	28/199	308/19559	9.13023e-19	9.0085e-17	28
GO:0005604	basement membrane	16/199	103/19559	7.42028e-15	5.491e-13	16
GO:0098644	complex of collagen trimers	9/199	21/19559	2.57702e-13	1.5256e-11	9
GO:0005583	fibrillar collagen trimer	6/199	12/19559	9.03378e-10	3.82e-08	6
GO:0098643	banded collagen fibril	6/199	12/19559	9.03378e-10	3.82e-08	6
GO:0042613	MHC class II protein complex	6/199	16/19559	7.56792e-09	2.80013e-07	6
GO:0030666	endocytic vesicle membrane	12/199	164/19559	1.19756e-07	3.93865e-06	12
GO:0042611	MHC protein complex	6/199	25/19559	1.55069e-07	4.59004e-06	6
GO:0071556	integral component of lumenal side of endoplasmic reticulum membrane	6/199	29/19559	4.02068e-07	9.91767e-06	6
GO:0098553	lumenal side of endoplasmic reticulum membrane	6/199	29/19559	4.02068e-07	9.91767e-06	6
GO:0098576	lumenal side of membrane	6/199	36/19559	1.55379e-06	3.53786e-05	6
GO:0030669	clathrin-coated endocytic vesicle membrane	6/199	40/19559	2.96007e-06	6.25844e-05	6
GO:0032588	trans-Golgi network membrane	8/199	94/19559	5.25461e-06	0.000103691	8
GO:1904724	tertiary granule lumen	6/199	55/19559	1.96955e-05	0.000353745	6
GO:0030139	endocytic vesicle	13/199	313/19559	2.03164e-05	0.000353745	13
GO:0045334	clathrin-coated endocytic vesicle	6/199	59/19559	2.95962e-05	0.000486692	6
GO:0012507	ER to Golgi transport vesicle membrane	6/199	62/19559	3.93712e-05	0.000613362	6
GO:0070820	tertiary granule	9/199	164/19559	4.74633e-05	0.000702457	9
GO:0030134	COPII-coated ER to Golgi transport vesicle	7/199	95/19559	5.2682e-05	0.000742566	7
GO:0009897	external side of plasma membrane	14/199	417/19559	9.91192e-05	0.00131239	14
GO:0030175	filopodium	7/199	106/19559	0.000105761	0.00131239	7
GO:0098791	Golgi apparatus subcompartment	13/199	368/19559	0.00010641	0.00131239	13
GO:0031984	organelle subcompartment	13/199	392/19559	0.000198282	0.00234766	13
GO:0005802	trans-Golgi network	10/199	245/19559	0.000213887	0.00243502	10
GO:0042581	specific granule	8/199	160/19559	0.000237926	0.00260837	8
GO:0000940	condensed chromosome outer kinetochore	3/199	14/19559	0.000347657	0.00367524	3
GO:0098858	actin-based cell projection	9/199	220/19559	0.00043465	0.00443643	9
GO:0030660	Golgi-associated vesicle membrane	6/199	112/19559	0.00100695	0.00993527	6
GO:0030176	integral component of endoplasmic reticulum membrane	7/199	158/19559	0.0011881	0.0113445	7
GO:0030665	clathrin-coated vesicle membrane	6/199	118/19559	0.00131909	0.0122016	6
GO:0031227	intrinsic component of endoplasmic reticulum membrane	7/199	166/19559	0.00157909	0.0139551	7
GO:0005765	lysosomal membrane	11/199	375/19559	0.00165009	0.0139551	11
GO:0098852	lytic vacuole membrane	11/199	375/19559	0.00165009	0.0139551	11
GO:0005775	vacuolar lumen	7/199	173/19559	0.00199757	0.0164245	7
GO:0035579	specific granule membrane	5/199	91/19559	0.00237643	0.0190115	5
GO:0005798	Golgi-associated vesicle	7/199	181/19559	0.00257583	0.0200644	7
GO:0043202	lysosomal lumen	5/199	96/19559	0.00299887	0.0227607	5
GO:0042470	melanosome	5/199	105/19559	0.00440318	0.0313769	5
GO:0048770	pigment granule	5/199	105/19559	0.00440318	0.0313769	5
GO:0005774	vacuolar membrane	11/199	427/19559	0.00445213	0.0313769	11
GO:0005884	actin filament	5/199	118/19559	0.00718018	0.0494263	5
GO:0005614	interstitial matrix	2/199	13/19559	0.00746248	0.0502022	2
GO:0101002	ficolin-1-rich granule	5/199	124/19559	0.00880202	0.0566391	5
GO:1904813	ficolin-1-rich granule lumen	5/199	124/19559	0.00880202	0.0566391	5
