# Supplementary material for: Identification of candidate sex hormone-associated genes and immune infiltration characteristics in osteoarthritis based on bioinformatics analysis and machine learning
Source: PLoS One. 2026 Jun 12;21(6):e0351556. doi: 10.1371/journal.pone.0351556 (PMC13262821; doi:10.1371/journal.pone.0351556)
Supplement: S4 Table — (XLSX) [file pone.0351556.s007.xlsx]

## Sheet: Sheet1
ID	Description	GeneRatio	BgRatio	pvalue	p.adjust	Count
GO:0005201	extracellular matrix structural constituent	25/197	169/18352	1.6328e-21	6.51488e-19	25
GO:0030020	extracellular matrix structural constituent conferring tensile strength	14/197	41/18352	4.62437e-18	9.22561e-16	14
GO:0005178	integrin binding	14/197	144/18352	4.92513e-10	4.99871e-08	14
GO:0005539	glycosaminoglycan binding	17/197	232/18352	5.59313e-10	4.99871e-08	17
GO:0048407	platelet-derived growth factor binding	6/197	11/18352	6.26404e-10	4.99871e-08	6
GO:0033218	amide binding	20/197	381/18352	5.53253e-09	3.67913e-07	20
GO:0038024	cargo receptor activity	9/197	73/18352	8.45901e-08	4.82163e-06	9
GO:0042277	peptide binding	16/197	308/18352	2.29804e-07	1.10716e-05	16
GO:0019838	growth factor binding	11/197	136/18352	2.49736e-07	1.10716e-05	11
GO:0008201	heparin binding	12/197	169/18352	2.92328e-07	1.16639e-05	12
GO:1901681	sulfur compound binding	14/197	262/18352	9.58575e-07	3.47701e-05	14
GO:0001540	amyloid-beta binding	8/197	77/18352	1.70786e-06	5.67863e-05	8
GO:0032395	MHC class II receptor activity	4/197	10/18352	2.57148e-06	7.89246e-05	4
GO:0005518	collagen binding	7/197	70/18352	9.99105e-06	0.000284745	7
GO:0001846	opsonin binding	4/197	15/18352	1.60248e-05	0.000426259	4
GO:0042605	peptide antigen binding	5/197	31/18352	1.83448e-05	0.000457473	5
GO:0043394	proteoglycan binding	5/197	36/18352	3.89687e-05	0.000914619	5
GO:0001848	complement binding	4/197	21/18352	6.6803e-05	0.0014808	4
GO:0004867	serine-type endopeptidase inhibitor activity	7/197	98/18352	8.95453e-05	0.00188045	7
GO:0140375	immune receptor activity	8/197	135/18352	0.000105856	0.00211182	8
GO:0005044	scavenger receptor activity	5/197	47/18352	0.000144103	0.00273795	5
GO:0050840	extracellular matrix binding	5/197	57/18352	0.00036068	0.00654142	5
GO:0023026	MHC class II protein complex binding	3/197	16/18352	0.000615392	0.0106757	3
GO:0048018	receptor ligand activity	14/197	487/18352	0.00081065	0.013477	14
GO:0030546	signaling receptor activator activity	14/197	492/18352	0.000894383	0.0138065	14
GO:0008144	drug binding	6/197	104/18352	0.00089967	0.0138065	6
GO:0004177	aminopeptidase activity	4/197	46/18352	0.00147745	0.0218334	4
GO:0051015	actin filament binding	8/197	206/18352	0.00175878	0.0250626	8
GO:0023023	MHC protein complex binding	3/197	25/18352	0.00235417	0.0313105	3
GO:0030247	polysaccharide binding	3/197	25/18352	0.00235417	0.0313105	3
GO:0001968	fibronectin binding	3/197	27/18352	0.00294713	0.0379325	3
GO:0004866	endopeptidase inhibitor activity	7/197	183/18352	0.0036688	0.0457454	7
GO:0030414	peptidase inhibitor activity	7/197	189/18352	0.00437541	0.0529027	7
GO:0061135	endopeptidase regulator activity	7/197	192/18352	0.00476512	0.0559201	7
GO:0001530	lipopolysaccharide binding	3/197	33/18352	0.00524422	0.0597841	3
GO:0015643	toxic substance binding	2/197	11/18352	0.00591627	0.0637998	2
GO:0019864	IgG binding	2/197	11/18352	0.00591627	0.0637998	2
GO:0004222	metalloendopeptidase activity	5/197	108/18352	0.00619069	0.0650022	5
GO:0005542	folic acid binding	2/197	12/18352	0.00704961	0.072123	2
GO:0003779	actin binding	11/197	437/18352	0.00774746	0.0772809	11
GO:0008083	growth factor activity	6/197	162/18352	0.00814707	0.0792849	6
GO:0030246	carbohydrate binding	8/197	267/18352	0.00834768	0.0793029	8
GO:0004857	enzyme inhibitor activity	10/197	383/18352	0.00857454	0.0795637	10
GO:0003823	antigen binding	6/197	168/18352	0.00964969	0.0875052	6
