# Supplementary material for: Identification of candidate sex hormone-associated genes and immune infiltration characteristics in osteoarthritis based on bioinformatics analysis and machine learning
Source: PLoS One. 2026 Jun 12;21(6):e0351556. doi: 10.1371/journal.pone.0351556 (PMC13262821; doi:10.1371/journal.pone.0351556)
Supplement: S5 Table — (XLSX) [file pone.0351556.s008.xlsx]

## Sheet: Sheet1
ID	Description	GeneRatio	BgRatio	pvalue	p.adjust	Count
hsa04974	Protein digestion and absorption	14/118	103/8223	1.6942e-10	2.62639e-08	14
hsa04512	ECM-receptor interaction	13/118	88/8223	2.72251e-10	2.62639e-08	13
hsa04145	Phagosome	16/118	152/8223	3.88137e-10	2.62639e-08	16
hsa05150	Staphylococcus aureus infection	12/118	96/8223	9.82041e-09	4.98386e-07	12
hsa04510	Focal adhesion	15/118	203/8223	1.77318e-07	7.19911e-06	15
hsa05323	Rheumatoid arthritis	10/118	93/8223	7.48903e-07	2.53379e-05	10
hsa05140	Leishmaniasis	9/118	77/8223	1.35161e-06	3.91968e-05	9
hsa04933	AGE-RAGE signaling pathway in diabetic complications	9/118	100/8223	1.20955e-05	0.000291866	9
hsa05146	Amoebiasis	9/118	102/8223	1.42188e-05	0.000291866	9
hsa04612	Antigen processing and presentation	8/118	78/8223	1.43776e-05	0.000291866	8
hsa05152	Tuberculosis	11/118	180/8223	5.10289e-05	0.000941715	11
hsa05310	Asthma	5/118	31/8223	7.04656e-05	0.00119204	5
hsa04926	Relaxin signaling pathway	9/118	129/8223	9.20586e-05	0.00143753	9
hsa04151	PI3K-Akt signaling pathway	15/118	354/8223	0.000152462	0.0022107	15
hsa05330	Allograft rejection	5/118	38/8223	0.000192141	0.00244287	5
hsa05145	Toxoplasmosis	8/118	112/8223	0.00019446	0.00244287	8
hsa05416	Viral myocarditis	6/118	60/8223	0.000204575	0.00244287	6
hsa04610	Complement and coagulation cascades	7/118	86/8223	0.000220836	0.00249054	7
hsa05165	Human papillomavirus infection	14/118	331/8223	0.000261629	0.0027953	14
hsa05332	Graft-versus-host disease	5/118	42/8223	0.000311081	0.00315748	5
hsa04940	Type I diabetes mellitus	5/118	43/8223	0.000348016	0.00336415	5
hsa04514	Cell adhesion molecules	9/118	157/8223	0.000406344	0.00374944	9
hsa04640	Hematopoietic cell lineage	7/118	99/8223	0.000524929	0.00463307	7
hsa04672	Intestinal immune network for IgA production	5/118	49/8223	0.000643797	0.00544545	5
hsa05320	Autoimmune thyroid disease	5/118	53/8223	0.00092569	0.0075166	5
