# Supplementary material for: Identification of candidate sex hormone-associated genes and immune infiltration characteristics in osteoarthritis based on bioinformatics analysis and machine learning
Source: PLoS One. 2026 Jun 12;21(6):e0351556. doi: 10.1371/journal.pone.0351556 (PMC13262821; doi:10.1371/journal.pone.0351556)
Supplement: S6 Table — (XLSX) [file pone.0351556.s009.xlsx]

## Sheet: Sheet1
LASSO			SVM			RF
gene	coef		gene	coef		gene	%IncMSE	IncNodePurity
LOXL1	0.979337		CYBB	0.654525		LOXL1	9.00682	0.938557
HLA-DRA	0.570543		HLA-DRA	0.648203		HLA-DRA	9.67551	0.924629
CYBB	0.570543		LOXL1	0.639803		AIF1	7.6768	0.836792
ATP6V1A	0.293953		FCGR3A	0.636992		CYBB	7.04192	0.511241
			CD163	0.61764		MYOF	3.61111	0.324676
			HLA-DRB1	0.61764		ATP6V1A	3.52041	0.296544
			ATP6V1A	0.583217		TK1	2.43258	0.26933
			AIF1	0.579042		FCGR3A	2.92128	0.26644
						THY1	5.00056	0.257477
						TWIST1	4.92568	0.244185
						CD163	5.03441	0.225578
						MEX3D	2.06665	0.201197
						HLA-DRB1	2.38394	0.184972
						LYZ	3.99204	0.178308
						MYO1B	0.687466	0.168152
						HLA-DQA1	1.53207	0.145738
						TYMS	1.40528	0.143944
						PRSS23	2.66727	0.131417
						MYO5A	1.51613	0.130824
						CTSS	2.49511	0.102005
						INHBB	-0.253021	0.0683735
						MS4A6A	-1.21403	0.0606785
						TPST2	1.98852	0.0531141
						RFTN1	1.46725	0.0478748
						MARCKS	0.857377	0.0416143
						BLMH	1.48978	0.0377046
						TYROBP	-1.12231	0.0359227
						HLA-DPA1	0.700909	0.0332302
						KHDRBS3	-1.72557	0.0329488
						COL4A1	-0.508396	0.028804
						COL4A2	1.67308	0.018505
						LAMB1	-1.50001	0.0174574
