# Supplementary material for: Identification of candidate sex hormone-associated genes and immune infiltration characteristics in osteoarthritis based on bioinformatics analysis and machine learning
Source: PLoS One. 2026 Jun 12;21(6):e0351556. doi: 10.1371/journal.pone.0351556 (PMC13262821; doi:10.1371/journal.pone.0351556)
Supplement: S7 Table — (XLSX) [file pone.0351556.s010.xlsx]

## Sheet: Sheet1
symbol	LOXL1	HLA-DRA	CYBB
GSM5176138	5.3938	6.31456	5.57475
GSM5176139	8.03779	7.85436	6.77246
GSM5176140	5.27645	7.4428	3.49471
GSM5176141	6.63061	7.75248	5.50591
GSM5176142	7.37133	7.27746	5.14848
GSM5176143	8.36429	9.86308	6.09403
GSM5176144	8.77027	9.98752	6.52458
GSM5176145	9.23517	9.60566	6.58845
GSM5176146	8.44189	9.39173	5.66712
GSM5176147	8.56346	8.73084	5.83976
GSM5176148	7.11526	8.28361	5.36629
GSM3701266	10.1972	10.9835	6.52066
GSM3701267	6.40522	11.2604	6.33107
GSM3701268	8.2341	9.04723	5.62746
GSM3701269	8.45986	9.69629	5.87969
GSM3701270	8.40638	8.26408	5.60913
GSM3701271	10.5298	11.1008	6.39899
GSM3701272	7.82812	8.14443	5.49839
GSM3701273	8.80415	9.20663	6.39637
GSM3701274	9.61441	11.303	7.19673
GSM3701275	11.2831	12.0375	8.28446
GSM3701276	5.57738	5.31036	4.51399
GSM3701277	5.69256	5.45595	4.68279
GSM3701278	7.51792	7.76265	4.96132
GSM3701279	5.17806	4.95814	4.77186
GSM3701280	6.84571	7.06593	5.10901
GSM3701281	6.99427	9.61201	5.31501
GSM3701282	7.95693	8.44261	5.747
GSM3701283	6.83164	9.6519	5.0101
GSM3701284	5.17623	5.84849	4.75679
