# Supplementary material for: Identification of candidate sex hormone-associated genes and immune infiltration characteristics in osteoarthritis based on bioinformatics analysis and machine learning
Source: PLoS One. 2026 Jun 12;21(6):e0351556. doi: 10.1371/journal.pone.0351556 (PMC13262821; doi:10.1371/journal.pone.0351556)
Supplement: S8 Table — (XLSX) [file pone.0351556.s011.xlsx]

## Sheet: Sheet1
group	Tag	LOXL1	HLA-DRA	CYBB
NO	GSM1332201	6.3837	11.3902	7.38888
NO	GSM1332202	2.67807	9.43192	6.68229
NO	GSM1332203	5.07895	9.40152	6.24413
NO	GSM1332204	7.60066	9.47513	6.35579
NO	GSM1332205	7.62132	10.0172	6.57592
NO	GSM1332206	6.90929	9.41996	6.6014
NO	GSM1332207	7.3837	11.5613	6.32012
NO	GSM1332208	8.39618	9.10813	6.0045
NO	GSM1332209	7.83479	10.1812	6.3345
NO	GSM1332210	7.76354	11.3731	6.75355
OA	GSM1332211	8.732	11.7133	6.63372
OA	GSM1332212	8.06555	12.6122	8.38457
OA	GSM1332213	7.85425	8.44688	6.71562
OA	GSM1332214	9.05745	11.765	8.09803
OA	GSM1332215	7.94193	12.4037	8.71733
OA	GSM1332216	8.12774	12.5169	8.61066
OA	GSM1332217	8.44791	12.2224	7.54535
OA	GSM1332218	8.30834	12.4148	8.64997
OA	GSM1332219	8.06717	11.8027	7.67596
OA	GSM1332220	8.57743	11.8108	7.71287
