# Supplementary material for: Identification of candidate sex hormone-associated genes and immune infiltration characteristics in osteoarthritis based on bioinformatics analysis and machine learning
Source: PLoS One. 2026 Jun 12;21(6):e0351556. doi: 10.1371/journal.pone.0351556 (PMC13262821; doi:10.1371/journal.pone.0351556)
Supplement: S9 Table — (XLSX) [file pone.0351556.s012.xlsx]

## Sheet: Sheet1
基因	引物
H-LOXL1-S	GGCTGCTATGACACCTACAATGC
H-LOXL1-A	CGTAGCGACCTGTGTAGTGAATGTT
H-HLA-DRA-S	CAAAGCCAACCTGGAAATCAT
H-HLA-DRA-A	GGTGGGGTGAACTTGTCTATGA
H-CYBB-S	ATGAGGTGGTGATGTTAGTGGGA
H-CYBB-A	TTTGAGCTTCAGATTGGTGGC
